# Supplementary material for: The Association of Unhealthy Eating Behaviors with Sleep Quality Outcomes Among University Students: A Cross-Sectional Study
Source: Nutrients. 2025 Nov 15;17(22):3580. doi: 10.3390/nu17223580 (PMC12655729; doi:10.3390/nu17223580)
Supplement: Supplementary file 1 [file nutrients-17-03580-s001.zip]

Archive with 1 entries (1 files):
- nutrients-3937369-supplementary.pdf
